# Supplementary material for: Genome-Wide Development and Validation of KASP-Based SNP Markers in Neophocaena asiaeorientalis asiaeorientalis
Source: Animals (Basel). 2026 Feb 3;16(3):475. doi: 10.3390/ani16030475 (PMC12896827; doi:10.3390/ani16030475)
Supplement: Supplementary file 1 [file animals-16-00475-s001.zip]

Archive with 1 entries (1 files):
- animals-4070898-supplementary.pdf
